# Supplementary material for: Desmopressin and bleeding risk in high-risk native kidney biopsy: updated meta-analysis of RCTs and observational studies
Source: Ren Fail. 2025 Aug 31;47(1):2549775. doi: 10.1080/0886022X.2025.2549775 (PMC12404058; doi:10.1080/0886022X.2025.2549775)
Supplement: Appendix E2.xlsx [file IRNF_A_2549775_SM7864.xlsx]

## Sheet: Sheet1
CHECKLIST PRISMA
Section/Topic	PRISMA Item	Checklist Item Description	Location in Manuscript
Title	1	Identify the report as a systematic review and meta-analysis.	Title page
Abstract	2	Structured summary including background, objectives, data sources, study eligibility, results, limitations, and conclusions.	Abstract
Rationale	3	Describe the rationale for the review.	Introduction
Objectives	4	Provide explicit statement of the review objectives.	Introduction
Eligibility criteria	5	Specify inclusion and exclusion criteria.	Methods – 2.3
Information sources	6	List all information sources (databases, registers, etc.).	Methods – 2.2
Search strategy	7	Present full search strategies for all databases, including limits.	Appendix E1
Selection process	8	Describe the process for study selection.	Methods – 2.5
Data collection process	9	Describe the methods of data extraction from reports.	Methods – 2.5
Data items	10	List and define all outcomes for which data were sought.	Methods – 2.5
Risk of bias assessment	11	Specify methods to assess risk of bias in included studies.	Methods – 2.4, Appendix E2
Effect measures	12	Specify effect measures (e.g., risk ratio) used.	Methods – 2.6
Synthesis methods	13	Describe methods for synthesis, including meta-analysis model.	Methods – 2.6, Results – 3.2
Reporting bias assessment	14	Describe methods used to assess risk of bias due to missing results.	Results – 3.4
Certainty assessment	15	Describe methods to assess certainty (e.g., GRADE).	Results – 3.4
Results of individual studies	16	Present results of each study included.	Results – 3.2
Results of syntheses	17	Present results of statistical syntheses including heterogeneity.	Results – 3.2, 3.4
Risk of bias across studies	18	Present results of risk of bias assessments across studies.	Appendix E2, Figure 5
Reporting biases	21	Present results of assessments for reporting biases.	Figure S3, S4
Discussion	23	Provide interpretation and implications of the results.	Discussion
Registration and protocol	24	Provide registration information and access to protocol.	Methods – 2.1
